# Supplementary material for: The genus Anthia Weber in the Republic of South Africa, Identification, distribution, biogeography, and behavior (Coleoptera, Carabidae)
Source: Zookeys. 2011 Nov 1;(143):47–81. doi: 10.3897/zookeys.143.2075 (PMC3208533; doi:10.3897/zookeys.143.2075)
Supplement: XML Treatment for Anthia [file zookeys.143.2075-treatment1.xml]

<!DOCTYPE tp:taxon-treatment
  PUBLIC "-//TaxonX//DTD Taxonomic Treatment Publishing DTD v0 20100105//EN" "tax-treatment-NSO.dtd">
<tp:taxon-treatment xmlns:tp="http://www.plazi.org/taxpub"><tp:treatment-meta><mixed-citation publication-type="journal"><person-group><name><surname>Mawdsley</surname><given-names>Jonathan R.</given-names></name><name><surname>Erwin</surname><given-names>Terry L.</given-names></name><name><surname>Sithole</surname><given-names>Hendrik</given-names></name><name><surname>Mawdsley</surname><given-names>James L.</given-names></name><name><surname>Mawdsley</surname><given-names>Alice S.</given-names></name></person-group><article-title>The genus 
                    <italic>Anthia</italic> Weber in the Republic of South Africa, Identification, distribution, biogeography, and behavior (Coleoptera, Carabidae)</article-title><source>Zookeys</source><day>1</day><month>11</month><year>2011</year><volume>2011</volume><issue>143</issue><fpage>47</fpage><lpage>81</lpage><pub-id pub-id-type="doi">10.3897/zookeys.143.2075</pub-id></mixed-citation></tp:treatment-meta><tp:nomenclature><label>Genus</label><tp:taxon-name>
                        <tp:taxon-name-part taxon-name-part-type="genus">Anthia</tp:taxon-name-part>
                        <object-id xmlns:xlink="http://www.w3.org/1999/xlink" xlink:type="simple">http://species-id.net/wiki/Anthia</object-id>
                    </tp:taxon-name><tp:taxon-authority>Weber, 1801</tp:taxon-authority><tp:nomenclature-citation-list><tp:nomenclature-citation><tp:taxon-name>Anthia</tp:taxon-name><comment> Weber (1801:17).</comment></tp:nomenclature-citation><tp:nomenclature-citation><tp:taxon-name>Carabus sexguttatus</tp:taxon-name><comment> Fabricius (1775:236); subsequent designation by Latreille (1810:426). Type Species.</comment></tp:nomenclature-citation><tp:nomenclature-citation><tp:taxon-name>Pachymorpha</tp:taxon-name><comment> Hope (1838:51); synonymized by Basilewsky (1950:80).</comment></tp:nomenclature-citation><tp:nomenclature-citation><tp:taxon-name>Thoracolobus</tp:taxon-name><comment> Gistel (1857:50); synonymized by Csiki (1929:377).</comment></tp:nomenclature-citation></tp:nomenclature-citation-list></tp:nomenclature><tp:treatment-sec sec-type="Diagnosis"><title>Diagnosis.</title><p>Body large and massive, adults of South African species always 40 mm or greater in length; body black or dark brown, usually with yellow or white setae and<!--PageBreak--> pubescence. Prothorax cordiform, distinctly expanded laterally and usually with large lateral flanges. Mandibles and prothorax sexually dimorphic: mandibles elongate in males, shorter in females; base of pronotum with two posterior flanges or flattened extensions in males, tumescent without extensions in females. Elytra smooth with rows of minute punctures or feebly striatiopunctate, never markedly striatiopunctate in South African species (although other species in the genus do have striatiopunctate elytra).</p></tp:treatment-sec><tp:treatment-sec sec-type="Recognition from sympatric genera"><title>Recognition from sympatric genera.</title><p>Specimens of southern African species of <italic><tp:taxon-name>Anthia</tp:taxon-name></italic> may be readily distinguished from those of allied genera by the presence of broad lateral flanges on the pronotum and the sexual dimorphism in the structure of the mandibles and pronotal base. Most other South African <tp:taxon-name>Anthiini</tp:taxon-name> also have the elytra markedly striatiopunctate, at least in part. The only sympatric genus with which species of <italic><tp:taxon-name>Anthia</tp:taxon-name></italic> might be confused is <italic><tp:taxon-name>Termophilum</tp:taxon-name></italic> Basilewsky, that contains several large species that are similar in overall appearance and markings with those of the genus <italic><tp:taxon-name>Anthia</tp:taxon-name></italic>. However, species of <italic><tp:taxon-name>Termophilum</tp:taxon-name></italic> have a much simpler pronotal structure that lacks the large lateral flanges and secondary sexual characteristics present in <italic><tp:taxon-name>Anthia</tp:taxon-name></italic> species. Species of <italic><tp:taxon-name>Termophilum</tp:taxon-name></italic> also lack the sexual dimorphism in the mandibles that is seen in species of <italic><tp:taxon-name>Anthia</tp:taxon-name></italic>.</p></tp:treatment-sec><tp:treatment-sec sec-type="Notes on Taxonomy"><title>Notes on Taxonomy.</title><p><xref ref-type="bibr" rid="B2">Basilewsky (1950)</xref> was the first to point out that the generic names <italic><tp:taxon-name>Anthia</tp:taxon-name></italic> Weber and <italic><tp:taxon-name>Pachymorpha</tp:taxon-name></italic> Hope have the same type species, <italic><tp:taxon-name>Carabus sexguttatus</tp:taxon-name></italic> Fabricius. The name <italic><tp:taxon-name>Anthia</tp:taxon-name></italic> clearly has priority over <italic><tp:taxon-name>Pachymorpha</tp:taxon-name></italic>. <xref ref-type="bibr" rid="B2">Basilewsky (1950)</xref> noted that a replacement name for <italic><tp:taxon-name>Pachymorpha</tp:taxon-name></italic> was not necessary, as the species formerly classified in that genus fit readily within his restricted concept of the genus <italic><tp:taxon-name>Anthia</tp:taxon-name></italic>, a generic concept which we follow here. <italic><tp:taxon-name>Thoracolobus</tp:taxon-name></italic> was proposed by <xref ref-type="bibr" rid="B19">Gistel (1857)</xref> for the two species <italic><tp:taxon-name>Anthia maxillosa</tp:taxon-name></italic> (F.) and <italic><tp:taxon-name>Anthia thoracica</tp:taxon-name></italic> (Thunberg) and is clearly synonymous with <italic><tp:taxon-name>Anthia</tp:taxon-name></italic> Weber as treated here.</p></tp:treatment-sec><tp:treatment-sec sec-type="Key to South African species of Anthia Weber 1801"><title>Key to South African species of <italic><tp:taxon-name>Anthia</tp:taxon-name></italic> <xref ref-type="bibr" rid="B49">Weber 1801</xref></title><table-wrap content-type="key" position="float" orientation="portrait"><table><tbody><tr><td rowspan="1" colspan="1">1</td><td rowspan="1" colspan="1">Elytra with a distinct band of white setae along lateral margins</td><td rowspan="1" colspan="1">2</td></tr><tr><td rowspan="1" colspan="1">–</td><td rowspan="1" colspan="1">Elytra lacking distinct band of white setae along lateral margins</td><td rowspan="1" colspan="1"><italic><tp:taxon-name>Anthia maxillosa</tp:taxon-name></italic> (Fabricius)</td></tr><tr><td rowspan="1" colspan="1">2</td><td rowspan="1" colspan="1">Pronotum with lateral patches of white, yellow, or brown setae; aedeagus stout, thick</td><td rowspan="1" colspan="1">3</td></tr><tr><td rowspan="1" colspan="1">–</td><td rowspan="1" colspan="1">Pronotum lacking lateral patches of white, yellow, or brown setae; aedeagus narrow, elongate</td><td rowspan="1" colspan="1"><italic><tp:taxon-name>Anthia cinctipennis</tp:taxon-name></italic> Lequien</td></tr><tr><td rowspan="1" colspan="1">3</td><td rowspan="1" colspan="1">Lateral flanges of pronotum with large patches of dense yellow or brown reclinate seta forming two large round or ovate “spots;” aedeagus stout and thick along entire length (<xref ref-type="fig" rid="F6">Figure 28</xref>)</td><td rowspan="1" colspan="1"><italic><tp:taxon-name>Anthia thoracica</tp:taxon-name></italic> (Thunberg)</td></tr><tr><td rowspan="1" colspan="1">–</td><td rowspan="1" colspan="1">Lateral flanges of pronotum with more-or-less distinct patches of suberect white setae; aedeagus thinner towards base (<xref ref-type="fig" rid="F6">Figure 31</xref>)</td><td rowspan="1" colspan="1"><italic><tp:taxon-name>Anthia circumscripta</tp:taxon-name></italic> Klug</td></tr><!--PageBreak--></tbody></table></table-wrap></tp:treatment-sec><tp:treatment-sec><!--Section generated to contain objects referenced in tp:taxon-treatment.--><fig id="F6" position="float" orientation="portrait"><label>Figures 28–31.</label><caption><p>Dorsal view of abdominal apex, with aedeagus extended <bold>28</bold> <italic><tp:taxon-name>Anthia thoracica</tp:taxon-name></italic> (Thunberg) <bold>29</bold> <italic><tp:taxon-name>Anthia maxillosa</tp:taxon-name></italic> (Fabricius) <bold>30</bold> <italic><tp:taxon-name>Anthia cinctipennis</tp:taxon-name></italic> Lequien <bold>31</bold> <italic><tp:taxon-name>Anthia circumscripta</tp:taxon-name></italic> Klug.</p></caption><graphic xmlns:xlink="http://www.w3.org/1999/xlink" xlink:href="ZooKeys-143-047-g006.jpg" position="float" orientation="portrait" xlink:type="simple"/></fig></tp:treatment-sec><ref-list><ref id="B2"><mixed-citation xmlns:xlink="http://www.w3.org/1999/xlink" xlink:type="simple"><person-group><name name-style="western"><surname>Basilewsky</surname><given-names>P</given-names></name></person-group> (<year>1950</year>)<article-title> Descriptions de coléoptères Carabidae nouveau d’Afrique et notes diverses sur des espèces déjà connues, VI.</article-title><source>Bulletin de la Sociétè entomologique de France </source><volume>55</volume>: <fpage>78</fpage>-<lpage>80</lpage>.</mixed-citation></ref><ref id="B19"><mixed-citation xmlns:xlink="http://www.w3.org/1999/xlink" xlink:type="simple"><person-group><name name-style="western"><surname>Gistel</surname><given-names>J</given-names></name></person-group> (<year>1857</year>)<source> Achthundert und zwanig neue oder unbeschriebene wirbellose thiere.</source><publisher-name>Schoner’sche Buchhandulung</publisher-name>, <publisher-loc>Straubing</publisher-loc>, <lpage>94</lpage> pp.</mixed-citation></ref><ref id="B49"><mixed-citation xmlns:xlink="http://www.w3.org/1999/xlink" xlink:type="simple"><person-group><name name-style="western"><surname>Weber</surname><given-names>F</given-names></name></person-group> (<year>1801</year>)<source> Observationes entomologicae, continentes novorum quae condidit generum characteres, et nuper detectarum specierum descriptiones. Bibliopolii academici novi, Kiliae, xii + 116 pp.</source></mixed-citation></ref></ref-list></tp:taxon-treatment>
