# Supplementary material for: The genus Anthia Weber in the Republic of South Africa, Identification, distribution, biogeography, and behavior (Coleoptera, Carabidae)
Source: Zookeys. 2011 Nov 1;(143):47–81. doi: 10.3897/zookeys.143.2075 (PMC3208533; doi:10.3897/zookeys.143.2075)
Supplement: XML Treatment for Anthia thoracica [file zookeys.143.2075-treatment2.xml]

<!DOCTYPE tp:taxon-treatment
  PUBLIC "-//TaxonX//DTD Taxonomic Treatment Publishing DTD v0 20100105//EN" "tax-treatment-NSO.dtd">
<tp:taxon-treatment xmlns:tp="http://www.plazi.org/taxpub"><tp:treatment-meta><mixed-citation publication-type="journal"><person-group><name><surname>Mawdsley</surname><given-names>Jonathan R.</given-names></name><name><surname>Erwin</surname><given-names>Terry L.</given-names></name><name><surname>Sithole</surname><given-names>Hendrik</given-names></name><name><surname>Mawdsley</surname><given-names>James L.</given-names></name><name><surname>Mawdsley</surname><given-names>Alice S.</given-names></name></person-group><article-title>The genus 
                    <italic>Anthia</italic> Weber in the Republic of South Africa, Identification, distribution, biogeography, and behavior (Coleoptera, Carabidae)</article-title><source>Zookeys</source><day>1</day><month>11</month><year>2011</year><volume>2011</volume><issue>143</issue><fpage>47</fpage><lpage>81</lpage><pub-id pub-id-type="doi">10.3897/zookeys.143.2075</pub-id></mixed-citation></tp:treatment-meta><tp:nomenclature><tp:taxon-name>
                        <tp:taxon-name-part taxon-name-part-type="genus">Anthia</tp:taxon-name-part>
                        <tp:taxon-name-part taxon-name-part-type="species">thoracica</tp:taxon-name-part>
                        <object-id xmlns:xlink="http://www.w3.org/1999/xlink" xlink:type="simple">http://species-id.net/wiki/Anthia_thoracica</object-id>
                    </tp:taxon-name><tp:taxon-authority>(Thunberg, 1784)</tp:taxon-authority><xref ref-type="fig" rid="F1">Figures 1</xref><xref ref-type="fig" rid="F3">3–11</xref><xref ref-type="fig" rid="F6">28</xref><xref ref-type="fig" rid="F7">32</xref><xref ref-type="fig" rid="F11">36</xref><tp:nomenclature-citation-list><tp:nomenclature-citation><tp:taxon-name>Carabus thoracicus</tp:taxon-name><comment> Thunberg (1784:69).</comment></tp:nomenclature-citation><tp:nomenclature-citation><tp:taxon-name>Carabus fimbriatus</tp:taxon-name><comment> Thunberg (1784:70); synonymized by Dejean (1825:340).</comment></tp:nomenclature-citation><tp:nomenclature-citation><tp:taxon-name>Anthia portentosa</tp:taxon-name><comment> Dohrn (1882:246); synonymized by Obst (1901:285).</comment></tp:nomenclature-citation><tp:nomenclature-citation><tp:taxon-name>Anthia thoracica</tp:taxon-name><comment> var. <italic>stigmodera</italic> Péringuey (1896:375); synonymized by Csiki (1929:379).</comment></tp:nomenclature-citation><tp:nomenclature-citation><tp:taxon-name>Anthia dohrni</tp:taxon-name><comment> Rousseau (1905:8); synonymized by Csiki (1929:379).</comment></tp:nomenclature-citation></tp:nomenclature-citation-list></tp:nomenclature><tp:treatment-sec sec-type="Type Locality"><title>Type Locality.</title><p>“Capite bonae spei” (= Cape of Good Hope).</p></tp:treatment-sec><tp:treatment-sec sec-type="Type Depository"><title>Type Depository.</title><p><italic><tp:taxon-name>Carabus thoracicus</tp:taxon-name></italic> and <italic><tp:taxon-name>Carabus fimbriatus</tp:taxon-name></italic>, Uppsala University, Museum of Evolution, Zoology Section; <italic><tp:taxon-name>Anthia portentosa</tp:taxon-name></italic>, formerly in the Museum für Naturkunde Stettin, and apparently lost in World War II; <italic><tp:taxon-name>Anthia thoracica</tp:taxon-name></italic> var. <italic>stigmodera</italic>, South African Museum, Iziko Museums of Cape Town.</p></tp:treatment-sec><tp:treatment-sec sec-type="Diagnosis"><title>Diagnosis.</title><p>Easily separated from sympatric species of <italic><tp:taxon-name>Anthia</tp:taxon-name></italic> by the large round or ovate patches of yellow or brown setae on the lateral flanges of the pronotum. <italic><tp:taxon-name>Anthia thoracica</tp:taxon-name></italic> is the most widespread species of <italic><tp:taxon-name>Anthia</tp:taxon-name></italic> in South Africa and although adults are usually encountered singly, the species can be locally abundant.</p></tp:treatment-sec><tp:treatment-sec sec-type="Description"><title>Description.</title><p>Body size massive, length of male (exclusive of mandibles) 46.8-52.8 mm, length of female 40.5-50.3 mm. Integument black.</p><p>Head elongate, prognathous. Mandibles elongate and sickle-shaped in male, short and stout in female. Male mandibles asymmetrical, with left mandible more markedly recurved than right. Length of right mandible in male 9.9-14.7 mm. Palpi elongate, slender, terminal segment securiform. Antennae elongate, antennomeres 1-3 and the base of 4 with small white reclinate setae dorsally; antennomeres 5-11 with brown pubescence. Eyes small, moderately convex. Frons markedly impressed, with fine scattered round punctures and an irregular median tubercle. Vertex smooth, with small scattered round punctures.</p><p>Pronotum cordiform, with broad lateral flanges, distinctly broader than head in both sexes. Two well-defined round or oval patches of short reclinate yellow setae present, one patch on each of the lateral flanges of the pronotum. Pronotum in male with large longitudinal median impression and with two large basal flanges projecting over base of elytra, lateral margins of flanges markedly elevated, apical margins oblique. Pronotum in female markedly impressed medially, lacking basal flanges but with two large, broad tubercles at base. Pronotal surface rugosely punctate medially, smooth with scattered small round punctures otherwise. Scutellum triangular, small and nearly obsolete. Elytra ovate, moderately convex. Elytral surface smooth, with 8 linear striate interneurs (feebly impressed or nearly obsolete in South African specimens) and scattered small round punctures. Elytral disc with short, scattered brown setae. Lateral<!--PageBreak--> margins of elytra with a well-defined band of short white reclinate setae. Femora large, massive, with large round punctures. Tibiae elongate, slender, with lateral carinae, protibiae with antennal cleaner notch and a single stout subtending seta, meso-and meta-tibiae thickened at end, with dense reclinate brown setae towards apices and an apical setal fringe, tibial spurs 1-2-2. Tarsi stout, densely setose, protarsi in male broadly expanded, with comb-like setae ventrally.</p><p>Abdomen convex, shining, with numerous small round punctures and transverse wrinkles, especially towards lateral margin of ventrites. Apex of sternum VII feebly emarginate in male and broadly rounded in female. Male aedeagus stout, thick (<xref ref-type="fig" rid="F6">Figure 28</xref>).</p><fig id="F3" position="float" orientation="portrait"><label>Figures 3–11.</label><caption><p>Six adult males <bold>(3–8)</bold> and three adult females <bold>(9–11)</bold> of <italic><tp:taxon-name>Anthia thoracica</tp:taxon-name></italic> (Thunberg), showing variation in male mandible length, in the size of the pronotal flanges in males, and in body size in both sexes. <bold>3</bold> male, Willowmore, Eastern Cape Province, RSA, NMNH <bold>4</bold> male, Lichtenburg, North West Province, RSA, TMSA <bold>5</bold> male, Queenstown, Eastern Cape Province, RSA, NMNH <bold>6</bold> male, Thabina, Gauteng Province, RSA, TMSA <bold>7</bold> male, Bushbuckridge, Mpumalanga Province, RSA, TMSA <bold>8</bold> male, Lichtenburg, North West Province, RSA, NMNH <bold>9</bold> female, Farm Alfa, Mpumalanga Province, RSA, TMSA <bold>10</bold> female, vic. Hazyview, Mpumalanga Province, RSA, NMNH <bold>11</bold> female, Bothaville, Free State Province, RSA, TMSA.</p></caption><graphic xmlns:xlink="http://www.w3.org/1999/xlink" xlink:href="ZooKeys-143-047-g003.jpg" position="float" orientation="portrait" xlink:type="simple"/></fig></tp:treatment-sec><tp:treatment-sec sec-type="Variation"><title>Variation.</title><p>Males exhibit considerable variation in the size and length of mandibles and in the size of the basal flange on the pronotum (<xref ref-type="fig" rid="F3">Figures 3-8</xref>). Females also exhibit some variability in overall body size (<xref ref-type="fig" rid="F3">Figures 9-11</xref>).</p></tp:treatment-sec><tp:treatment-sec sec-type="Adult activity patterns"><title>Adult activity patterns.</title><p>Unimodal, with greatest activity from October to March (<xref ref-type="fig" rid="F11">Figure 36</xref>).</p></tp:treatment-sec><tp:treatment-sec sec-type="Material Examined"><title>Material Examined.</title><p>164 pinned adult specimens from the following localities: Republic of South Africa: Eastern Cape Province: Algoa Bay, Despatch, Grahamstown, Port Elizabeth, Port St. Johns, Queenstown, Willowmore. Free State Province: Bothaville, Hendrik Verwoerd Dam, Krugersdrift Dam, Vanwyksfontein Farm, Winburg. Gauteng Province: Boksburg, Cullinan, Florida, Heidelberg, Johannesburg, Pienaars River, Pretoria, Thabina, Valhalla, Zoutpan Pta. KwaZulu-Natal Province: Hluhluwe, Ndumu, Pongola River, “E. Zululand,” “Zululand.” Limpopo Province: Groblersdal, Leydsdorp, Messina, Mogaladi, Mokeetse, Pietersberg, 20-26 miles NE of Pietersberg, Pumbe Sands, Shilouvane, Shingwedzi, Warm Baths, Zebediela, Zoutpansberg. Mpumalanga Province: Barberton, Bushbuckridge, Farm Alfa, Elands River/Middelburg, Groot draai on the Olifants River, Hazyview, vic. Hazyview, Malelane, Nelspruit, Numbi Gate, N’waswitshaka Research Camp, Skukuza, Stolsnek,Waterval pass, Waterval river pass. Northern Cape Province: De Aar, Kimberley. North West Province: Hartebeespoort Dam, Lichtenburg, Mafeking, Rustenburg, 14 miles E Ventersdorp. Western Cape Province: Cape of Good Hope, Cape Town, Dendron. [Additional material was examined from Botswana, Mozambique, Namibia, Tanzania, and Zimbabwe.]</p></tp:treatment-sec><tp:treatment-sec sec-type="Notes on Taxonomy"><title>Notes on Taxonomy.</title><p><italic><tp:taxon-name>Carabus thoracicus</tp:taxon-name></italic> and <italic><tp:taxon-name>Carabus fimbriatus</tp:taxon-name></italic> are the names given by Thunberg in the same paper to male and female specimens of the present species, a fact which was first noted by <xref ref-type="bibr" rid="B10">Dejean (1825)</xref>. The name <italic><tp:taxon-name>Carabus thoracicus</tp:taxon-name></italic> has page priority and was selected by <xref ref-type="bibr" rid="B10">Dejean (1825)</xref> as the valid name for the species. <xref ref-type="bibr" rid="B12">Dohrn (1882)</xref> described a form of this species with slender elytra from South Africa under the name <italic><tp:taxon-name>Anthia portentosa</tp:taxon-name></italic>. Because the name <italic><tp:taxon-name>Anthia portentosa</tp:taxon-name></italic> was already occupied, <xref ref-type="bibr" rid="B42">Rousseau (1905)</xref> in the Genera Insectorum proposed the replacement name <italic><tp:taxon-name>Anthia dohrni</tp:taxon-name></italic>. However, no replacement name is needed, as individuals with slender elytra occur throughout the range of the species and thus <italic><tp:taxon-name>Anthia portentosa</tp:taxon-name></italic> Dohrn should simply be treated as a synonym of <italic><tp:taxon-name>Anthia thoracica</tp:taxon-name></italic>. The name <italic><tp:taxon-name>Anthia thoracica</tp:taxon-name></italic> var. <italic>stigmodera</italic> was a manuscript name of Chaudoir’s which Péringuey published in 1896; it refers to a form of this species in which the elytral interneurs are more markedly impressed.</p></tp:treatment-sec><tp:treatment-sec><!--Section generated to contain objects referenced in tp:taxon-treatment.--><fig id="F1" position="float" orientation="portrait"><label>Figure 1.</label><caption><p>Adult female of <italic><tp:taxon-name>Anthia thoracica</tp:taxon-name></italic> (Thunberg), photographed in the N’waswitshaka Research Camp, Skukuza, Kruger National Park, Republic of South Africa.</p></caption><graphic xmlns:xlink="http://www.w3.org/1999/xlink" xlink:href="ZooKeys-143-047-g001.jpg" position="float" orientation="portrait" xlink:type="simple"/></fig><fig id="F6" position="float" orientation="portrait"><label>Figures 28–31.</label><caption><p>Dorsal view of abdominal apex, with aedeagus extended <bold>28</bold> <italic><tp:taxon-name>Anthia thoracica</tp:taxon-name></italic> (Thunberg) <bold>29</bold> <italic><tp:taxon-name>Anthia maxillosa</tp:taxon-name></italic> (Fabricius) <bold>30</bold> <italic><tp:taxon-name>Anthia cinctipennis</tp:taxon-name></italic> Lequien <bold>31</bold> <italic><tp:taxon-name>Anthia circumscripta</tp:taxon-name></italic> Klug.</p></caption><graphic xmlns:xlink="http://www.w3.org/1999/xlink" xlink:href="ZooKeys-143-047-g006.jpg" position="float" orientation="portrait" xlink:type="simple"/></fig><fig id="F7" position="float" orientation="portrait"><label>Figure 32.</label><caption><p>Distribution map showing collecting localities of museum specimens of <italic><tp:taxon-name>Anthia thoracica</tp:taxon-name></italic> (Thunberg) in the Republic of South Africa. Dark stars indicate specimens that we personally examined; white stars indicate literature records.</p></caption><graphic xmlns:xlink="http://www.w3.org/1999/xlink" xlink:href="ZooKeys-143-047-g007.jpg" position="float" orientation="portrait" xlink:type="simple"/></fig><fig id="F11" position="float" orientation="portrait"><label>Figure 36.</label><caption><p>Activity patterns of adults of <italic><tp:taxon-name>Anthia thoracica</tp:taxon-name></italic> (Thunberg) in South Africa, based on museum specimen records and summed by month across all years. The vertical axis indicates numbers of specimens.</p></caption><graphic xmlns:xlink="http://www.w3.org/1999/xlink" xlink:href="ZooKeys-143-047-g011.jpg" position="float" orientation="portrait" xlink:type="simple"/></fig></tp:treatment-sec><ref-list><ref id="B10"><mixed-citation xmlns:xlink="http://www.w3.org/1999/xlink" xlink:type="simple"><person-group><name name-style="western"><surname>Dejean</surname><given-names>PFMA</given-names></name></person-group> (<year>1825</year>)<source> Species général des Coléoptères, de la collection de M. le Comte Dejean. Chez Grevot, Paris, xxx + 463 pp.</source></mixed-citation></ref><ref id="B12"><mixed-citation xmlns:xlink="http://www.w3.org/1999/xlink" xlink:type="simple"><person-group><name name-style="western"><surname>Dohrn</surname><given-names>CA</given-names></name></person-group> (<year>1882</year>)<article-title> Exotisches.</article-title><source>Entomologische Zeitung </source><volume>43</volume>: <fpage>245</fpage>-<lpage>259</lpage>.</mixed-citation></ref><ref id="B42"><mixed-citation xmlns:xlink="http://www.w3.org/1999/xlink" xlink:type="simple"><person-group><name name-style="western"><surname>Rousseau</surname><given-names>E</given-names></name></person-group> (<year>1905</year>)<source> Coleoptera, Adephaga, Fam. Carabidae, Subfam. Anthiinae. Genera Insectorum 38: 1-19 + 2 pls.</source></mixed-citation></ref></ref-list></tp:taxon-treatment>
