# Supplementary material for: The genus Anthia Weber in the Republic of South Africa, Identification, distribution, biogeography, and behavior (Coleoptera, Carabidae)
Source: Zookeys. 2011 Nov 1;(143):47–81. doi: 10.3897/zookeys.143.2075 (PMC3208533; doi:10.3897/zookeys.143.2075)
Supplement: XML Treatment for Anthia maxillosa [file zookeys.143.2075-treatment3.xml]

<!DOCTYPE tp:taxon-treatment
  PUBLIC "-//TaxonX//DTD Taxonomic Treatment Publishing DTD v0 20100105//EN" "tax-treatment-NSO.dtd">
<tp:taxon-treatment xmlns:tp="http://www.plazi.org/taxpub"><tp:treatment-meta><mixed-citation publication-type="journal"><person-group><name><surname>Mawdsley</surname><given-names>Jonathan R.</given-names></name><name><surname>Erwin</surname><given-names>Terry L.</given-names></name><name><surname>Sithole</surname><given-names>Hendrik</given-names></name><name><surname>Mawdsley</surname><given-names>James L.</given-names></name><name><surname>Mawdsley</surname><given-names>Alice S.</given-names></name></person-group><article-title>The genus 
                    <italic>Anthia</italic> Weber in the Republic of South Africa, Identification, distribution, biogeography, and behavior (Coleoptera, Carabidae)</article-title><source>Zookeys</source><day>1</day><month>11</month><year>2011</year><volume>2011</volume><issue>143</issue><fpage>47</fpage><lpage>81</lpage><pub-id pub-id-type="doi">10.3897/zookeys.143.2075</pub-id></mixed-citation></tp:treatment-meta><tp:nomenclature><tp:taxon-name>
                        <tp:taxon-name-part taxon-name-part-type="genus">Anthia</tp:taxon-name-part>
                        <tp:taxon-name-part taxon-name-part-type="species">maxillosa</tp:taxon-name-part>
                        <object-id xmlns:xlink="http://www.w3.org/1999/xlink" xlink:type="simple">http://species-id.net/wiki/Anthia_maxillosa</object-id>
                    </tp:taxon-name><tp:taxon-authority>(Fabricius, 1781)</tp:taxon-authority><xref ref-type="fig" rid="F4">Figures 12–17</xref><xref ref-type="fig" rid="F6">29</xref><xref ref-type="fig" rid="F8">33</xref><xref ref-type="fig" rid="F12">37</xref><tp:nomenclature-citation-list><tp:nomenclature-citation><tp:taxon-name>Carabus maxillosus</tp:taxon-name><comment> Fabricius (1781:298).</comment></tp:nomenclature-citation><tp:nomenclature-citation><tp:taxon-name>Anthia atra</tp:taxon-name><comment> Chaudoir (1843:717); synonymized by Péringuey (1896:372).</comment></tp:nomenclature-citation><tp:nomenclature-citation><tp:taxon-name>Anthia fabricii</tp:taxon-name><comment> Crotch (1871:3) (unnecessary replacement name).</comment></tp:nomenclature-citation></tp:nomenclature-citation-list></tp:nomenclature><tp:treatment-sec sec-type="Type Locality"><title>Type Locality.</title><p>“Cap. bon. sp.” (= Cape of Good Hope).</p></tp:treatment-sec><tp:treatment-sec sec-type="Type Depository"><title>Type Depository.</title><p><italic><tp:taxon-name>Carabus maxillosus</tp:taxon-name></italic>, Zoological Museum of the University of Copenhagen; <italic><tp:taxon-name>Anthia atra</tp:taxon-name></italic>, Muséum National d’Histoire Naturelle, Paris.</p></tp:treatment-sec><tp:treatment-sec sec-type="Diagnosis"><title>Diagnosis.</title><p>Easily separated from sympatric species of <italic><tp:taxon-name>Anthia</tp:taxon-name></italic> by the lack of patterned setae on the pronotum and elytra. Scattered white setae may be present along<!--PageBreak--> the elytral margins in unrubbed specimens, but these do not form the distinct bands that are found in the other South African <italic><tp:taxon-name>Anthia</tp:taxon-name></italic> species.</p></tp:treatment-sec><tp:treatment-sec sec-type="Description"><title>Description.</title><p>Body size massive, length of male 42.0-45.0 mm (exclusive of mandibles), length of female 40.5-45.8 mm. Integument black.</p><p>Head elongate, prognathous. Mandibles sexually dimorphic and as described for <italic><tp:taxon-name>Anthia thoracica</tp:taxon-name></italic> except that the left mandible of the male is more markedly recurved. Length of right mandible in male 9.3-12.6 mm. Palpi as in <italic><tp:taxon-name>Anthia thoracica</tp:taxon-name></italic> except terminal maxillary palpomere more markedly securiform. Antennae as described for <italic><tp:taxon-name>Anthia thoracica</tp:taxon-name></italic>, including vestiture. Eyes, frons, and vertex as described for <italic><tp:taxon-name>Anthia thoracica</tp:taxon-name></italic>.</p><p>Pronotum cordiform, lateral flanges present but not as broadly expanded as in <italic><tp:taxon-name>Anthia thoracica</tp:taxon-name></italic>, pronotum still broader than head in both sexes. Form of pronotal base is sexually dimorphic as in <italic><tp:taxon-name>Anthia thoracica</tp:taxon-name></italic>, with the apical margins of the flanges in male oblique or slightly curved. Pronotum lacking dorsal setae, surface smooth and shining, with scattered small round punctures. Scutellum as in <italic><tp:taxon-name>Anthia thoracica</tp:taxon-name></italic>. Elytra ovate, <!--PageBreak-->markedly convex. Elytral surface sculpture as in <italic><tp:taxon-name>Anthia thoracica</tp:taxon-name></italic>; vestiture in unrubbed specimens composed of scattered brown setae dorsally and a few scattered white setae laterally, never forming well-defined bands. Apex of elytra rounded in females, slightly more pointed in males. Femora and tibiae as in <italic><tp:taxon-name>Anthia thoracica</tp:taxon-name></italic> except with scattered stout black setae. Tarsi as described for <italic><tp:taxon-name>Anthia thoracica</tp:taxon-name></italic> including sexual dimorphism.</p><p>Abdomen as in <italic><tp:taxon-name>Anthia thoracica</tp:taxon-name></italic> except abdominal sterna not as markedly wrinkled laterally. Abdominal sternum VII broadly emarginate at apex in male, broadly rounded at apex in female. Male aedeagus elongate, slender (<xref ref-type="fig" rid="F6">Figure 29</xref>).</p><fig id="F4" position="float" orientation="portrait"><label>Figures 12–17.</label><caption><p>Four adult males <bold>(7–15)</bold> and two adult females <bold>(16–17)</bold> of <italic><tp:taxon-name>Anthia maxillosa</tp:taxon-name></italic> (Fabricius), showing variation in male mandible length, in the size of the pronotal flanges in males, and in body size in both sexes. <bold>12</bold> male, Reichsfontein Gate, Richtersveld National Park, Northern Cape Province, RSA, TMSA <bold>13</bold> male, Free State Province, RSA, NMNH <bold>14</bold> male, Namaqualand, Waterval Farm, Northern Cape Province, RSA, TMSA <bold>15</bold> male, Calvinia, Northern Cape Province, RSA, TMSA <bold>16</bold> female, Willowmore, Eastern Cape Province, RSA, TMSA <bold>17</bold> female, Grootmist, North West Province, RSA, NMNH.</p></caption><graphic xmlns:xlink="http://www.w3.org/1999/xlink" xlink:href="ZooKeys-143-047-g004.jpg" position="float" orientation="portrait" xlink:type="simple"/></fig></tp:treatment-sec><tp:treatment-sec sec-type="Variation"><title>Variation.</title><p>Males exhibit considerable variation in the size and length of mandibles and in the size of the basal flange on the pronotum (<xref ref-type="fig" rid="F3">Figures 7</xref>-<xref ref-type="fig" rid="F4">15</xref>). Females also exhibit some variability in overall body size (<xref ref-type="fig" rid="F4">Figures 16-17</xref>).</p></tp:treatment-sec><tp:treatment-sec sec-type="Adult activity patterns"><title>Adult activity patterns.</title><p>Unimodal, with greatest activity August-October (<xref ref-type="fig" rid="F12">Figure 37</xref>).</p></tp:treatment-sec><tp:treatment-sec sec-type="Material Examined"><title>Material Examined.</title><p>235 pinned adult specimens from the following localities: Republic of South Africa: Eastern Cape Province: 20 miles S Aberdeen, Aberdeen-Beaufort West, Despatch, Grahamstown, Willowmore. Free State Province: Bothaville, no locality specified. Limpopo Province: Grootdraai, Zoutpansberg. Mpumalanga Province: Barberton, Lydenburg. Northern Cape Province: Calvinia, 30 km W Calvinia, De Aar, Duineveld near Stampriet, Kenhardt, Marydale, Nieuwoudtville, Nossob Camp in Kalahari Park, Pofadder, Strydenburg, Van Rhyn’s Pass, Victoria West. Namaqualand region [in Northern Cape]: Braakrivier Mouth, Dikdoorn Farm, Gemsbokvlakte Farm, Harslagkop, Hoekbaai, Katdoringvlei, Klein Kogel Fontein, Kotzesrus, Nababiep, Oograbies, 36 miles E Port Nolloth, Port Nolloth, Quaggasfontein, Rietport Farm, Rooidam Farm, 9 miles S Springbok, 18 km S Springbok, 50 km E Springbok, Springbok-Mesklip, Stallberg Valley, Stinkfontein, 3 km NW Titiesbagi, Vogelklip, Waterval Farm, Wildpaarde Hoek. Richtersveld region [in Northern Cape]: Brakfontein, Buffelsriver valley, Helskloof, Holgat Mouth, 10 W Kuboos, Manganese Mine, Reichsfontein Gate in Richtersveld National Park. North West Province: Grootmist, Haartebeespoort Dam. Western Cape Province: Cape Town, Cedarberg, Koekenaap, Kookfontein, Longkloof, Matiesfontein, Skulpbaai, Touws River, Vanwyksfontein, Zwartskraal farm. [Additional material was examined from Botswana, Namibia, and Zimbabwe.]</p></tp:treatment-sec><tp:treatment-sec sec-type="Notes on Taxonomy"><title>Notes on Taxonomy.</title><p>There has been considerable confusion in the literature and in collections regarding the identity of this species. Most of the confusion is the result of various authors mistakenly associating the name <italic><tp:taxon-name>Carabus maxillosus</tp:taxon-name></italic> Fabricius (1781:298) with the name <italic><tp:taxon-name>Manticora maxillosa</tp:taxon-name></italic> Fabricius (1781:320). These two names were proposed in separate genera and the identities of the taxa to which these names refer are quite clear from the original descriptions. <italic><tp:taxon-name>Carabus maxillosus</tp:taxon-name></italic> is said to have glabrous elytra and two projecting “lamellae” on the base of the thorax; the term “lamellae” accurately describes the modified basal flanges of the pronotum in males of this species, a feature which places this taxon into the modern carabid genus <italic><tp:taxon-name>Anthia</tp:taxon-name></italic>. In contrast, <italic><tp:taxon-name>Manticora maxillosa</tp:taxon-name></italic> is said to have mandibles with a basal tooth and elytra with serrate lateral margins and small tubercles on the<!--PageBreak--> disc, features which are not found in <italic><tp:taxon-name>Anthia</tp:taxon-name></italic> but which are commonly encountered in the modern-day sympatric cicindeline genus <italic><tp:taxon-name>Manticora</tp:taxon-name></italic> F. These two names appear in other, subsequent works by Fabricius but there is always a clear distinction between <italic><tp:taxon-name>Carabus maxillosus</tp:taxon-name></italic> with its basal pronotal flanges (<xref ref-type="bibr" rid="B16">Fabricius 1787</xref>:194; <xref ref-type="bibr" rid="B17">Fabricius 1801</xref>:220, as <italic><tp:taxon-name>Anthia maxillosa</tp:taxon-name></italic> following <xref ref-type="bibr" rid="B49">Weber 1801</xref>:17) and <italic><tp:taxon-name>Manticora maxillosa</tp:taxon-name></italic> with its scabrous elytra (<xref ref-type="bibr" rid="B16">Fabricius 1787</xref>:220; <xref ref-type="bibr" rid="B17">Fabricius 1801</xref>:167). <xref ref-type="bibr" rid="B8">Crotch (1871)</xref> erroneously considered <italic><tp:taxon-name>Carabus maxillosus</tp:taxon-name></italic> to be a junior homonym of <italic><tp:taxon-name>Manticora maxillosa</tp:taxon-name></italic>, and proposed the replacement name <italic><tp:taxon-name>Anthia fabricii</tp:taxon-name></italic> for the anthiine species. This replacement name was subsequently adopted by <xref ref-type="bibr" rid="B9">Csiki (1929)</xref> in the Coleopterorum Catalogus and consequently is widely used in collections. It is, however, entirely unnecessary, as the two names refer to different taxa and were originally proposed in different genera.</p><p><xref ref-type="bibr" rid="B9">Csiki (1929)</xref> listed 18 taxa described from southern and eastern Africa as synonyms of <italic><tp:taxon-name>Anthia maxillosa</tp:taxon-name></italic> (which he called <italic><tp:taxon-name>Anthia fabricii</tp:taxon-name></italic>). These names all need to be carefully reviewed in order to determine whether they represent valid species.</p></tp:treatment-sec><tp:treatment-sec><!--Section generated to contain objects referenced in tp:taxon-treatment.--><fig id="F6" position="float" orientation="portrait"><label>Figures 28–31.</label><caption><p>Dorsal view of abdominal apex, with aedeagus extended <bold>28</bold> <italic><tp:taxon-name>Anthia thoracica</tp:taxon-name></italic> (Thunberg) <bold>29</bold> <italic><tp:taxon-name>Anthia maxillosa</tp:taxon-name></italic> (Fabricius) <bold>30</bold> <italic><tp:taxon-name>Anthia cinctipennis</tp:taxon-name></italic> Lequien <bold>31</bold> <italic><tp:taxon-name>Anthia circumscripta</tp:taxon-name></italic> Klug.</p></caption><graphic xmlns:xlink="http://www.w3.org/1999/xlink" xlink:href="ZooKeys-143-047-g006.jpg" position="float" orientation="portrait" xlink:type="simple"/></fig><fig id="F8" position="float" orientation="portrait"><label>Figure 33.</label><caption><p>Distribution map showing collecting localities of museum specimens of <italic><tp:taxon-name>Anthia maxillosa</tp:taxon-name></italic> (Fabricius) in the Republic of South Africa. Dark circles indicate specimens that we personally examined; white circles indicate literature records.</p></caption><graphic xmlns:xlink="http://www.w3.org/1999/xlink" xlink:href="ZooKeys-143-047-g008.jpg" position="float" orientation="portrait" xlink:type="simple"/></fig><fig id="F12" position="float" orientation="portrait"><label>Figure 37.</label><caption><p>Activity patterns of adults of <italic><tp:taxon-name>Anthia maxillosa</tp:taxon-name></italic> (Fabricius) in South Africa, based on museum specimen records and summed by month across all years. The vertical axis indicates numbers of specimens.</p></caption><graphic xmlns:xlink="http://www.w3.org/1999/xlink" xlink:href="ZooKeys-143-047-g012.jpg" position="float" orientation="portrait" xlink:type="simple"/></fig><fig id="F3" position="float" orientation="portrait"><label>Figures 3–11.</label><caption><p>Six adult males <bold>(3–8)</bold> and three adult females <bold>(9–11)</bold> of <italic><tp:taxon-name>Anthia thoracica</tp:taxon-name></italic> (Thunberg), showing variation in male mandible length, in the size of the pronotal flanges in males, and in body size in both sexes. <bold>3</bold> male, Willowmore, Eastern Cape Province, RSA, NMNH <bold>4</bold> male, Lichtenburg, North West Province, RSA, TMSA <bold>5</bold> male, Queenstown, Eastern Cape Province, RSA, NMNH <bold>6</bold> male, Thabina, Gauteng Province, RSA, TMSA <bold>7</bold> male, Bushbuckridge, Mpumalanga Province, RSA, TMSA <bold>8</bold> male, Lichtenburg, North West Province, RSA, NMNH <bold>9</bold> female, Farm Alfa, Mpumalanga Province, RSA, TMSA <bold>10</bold> female, vic. Hazyview, Mpumalanga Province, RSA, NMNH <bold>11</bold> female, Bothaville, Free State Province, RSA, TMSA.</p></caption><graphic xmlns:xlink="http://www.w3.org/1999/xlink" xlink:href="ZooKeys-143-047-g003.jpg" position="float" orientation="portrait" xlink:type="simple"/></fig></tp:treatment-sec><ref-list><ref id="B16"><mixed-citation xmlns:xlink="http://www.w3.org/1999/xlink" xlink:type="simple"><person-group><name name-style="western"><surname>Fabricius</surname><given-names>JC</given-names></name></person-group> (<year>1787</year>)<source> Mantissa insectorum, sistens eorum species nuper detectas adiectis characteribus genericis, differentiis specificis, emendationibus, observationibus, Tom. 1. C. G. Proft, Hafniae, xvi + 348 pp.</source></mixed-citation></ref><ref id="B17"><mixed-citation xmlns:xlink="http://www.w3.org/1999/xlink" xlink:type="simple"><person-group><name name-style="western"><surname>Fabricius</surname><given-names>JC</given-names></name></person-group> (<year>1801</year>)<source> Systema eleutheratorum, secundum ordines, genera, species, adjectis synonymis, locis, observationibus, descriptionibus, Tom. 1. Bibliopolii Academici Movi, Kiel, xxiv + 506 pp.</source></mixed-citation></ref><ref id="B49"><mixed-citation xmlns:xlink="http://www.w3.org/1999/xlink" xlink:type="simple"><person-group><name name-style="western"><surname>Weber</surname><given-names>F</given-names></name></person-group> (<year>1801</year>)<source> Observationes entomologicae, continentes novorum quae condidit generum characteres, et nuper detectarum specierum descriptiones. Bibliopolii academici novi, Kiliae, xii + 116 pp.</source></mixed-citation></ref><ref id="B8"><mixed-citation xmlns:xlink="http://www.w3.org/1999/xlink" xlink:type="simple"><person-group><name name-style="western"><surname>Crotch</surname><given-names>GR</given-names></name></person-group> (<year>1871</year>)<source> List of all the Coleoptera described A.D. 1758-1821, referred to their modern genera.</source><publisher-name>Privately published</publisher-name>, <publisher-loc>Cambridge (U. K.)</publisher-loc>, <lpage>24</lpage> pp.</mixed-citation></ref><ref id="B9"><mixed-citation xmlns:xlink="http://www.w3.org/1999/xlink" xlink:type="simple"><person-group><name name-style="western"><surname>Csiki</surname><given-names>E</given-names></name></person-group> (<year>1929</year>)<article-title> Carabidae: Harpalinae III.</article-title> In: <person-group><name name-style="western"><surname>Schenkling</surname><given-names>S</given-names></name></person-group> (<role>Ed</role>). <issue-title>, Coleopterorum Catalogus, Pars 104.</issue-title><source>W. Junk, Berlin</source>: <fpage>347</fpage>-<lpage>528</lpage>.</mixed-citation></ref></ref-list></tp:taxon-treatment>
