# Supplementary material for: The genus Anthia Weber in the Republic of South Africa, Identification, distribution, biogeography, and behavior (Coleoptera, Carabidae)
Source: Zookeys. 2011 Nov 1;(143):47–81. doi: 10.3897/zookeys.143.2075 (PMC3208533; doi:10.3897/zookeys.143.2075)
Supplement: XML Treatment for Anthia cinctipennis [file zookeys.143.2075-treatment4.xml]

<!DOCTYPE tp:taxon-treatment
  PUBLIC "-//TaxonX//DTD Taxonomic Treatment Publishing DTD v0 20100105//EN" "tax-treatment-NSO.dtd">
<tp:taxon-treatment xmlns:tp="http://www.plazi.org/taxpub"><tp:treatment-meta><mixed-citation publication-type="journal"><person-group><name><surname>Mawdsley</surname><given-names>Jonathan R.</given-names></name><name><surname>Erwin</surname><given-names>Terry L.</given-names></name><name><surname>Sithole</surname><given-names>Hendrik</given-names></name><name><surname>Mawdsley</surname><given-names>James L.</given-names></name><name><surname>Mawdsley</surname><given-names>Alice S.</given-names></name></person-group><article-title>The genus 
                    <italic>Anthia</italic> Weber in the Republic of South Africa, Identification, distribution, biogeography, and behavior (Coleoptera, Carabidae)</article-title><source>Zookeys</source><day>1</day><month>11</month><year>2011</year><volume>2011</volume><issue>143</issue><fpage>47</fpage><lpage>81</lpage><pub-id pub-id-type="doi">10.3897/zookeys.143.2075</pub-id></mixed-citation></tp:treatment-meta><tp:nomenclature><tp:taxon-name>
                        <tp:taxon-name-part taxon-name-part-type="genus">Anthia</tp:taxon-name-part>
                        <tp:taxon-name-part taxon-name-part-type="species">cinctipennis</tp:taxon-name-part>
                        <object-id xmlns:xlink="http://www.w3.org/1999/xlink" xlink:type="simple">http://species-id.net/wiki/Anthia_cinctipennis</object-id>
                    </tp:taxon-name><tp:taxon-authority>Lequien, 1832</tp:taxon-authority><xref ref-type="fig" rid="F5">Figures 18–22</xref><xref ref-type="fig" rid="F6">30</xref><xref ref-type="fig" rid="F9">34</xref><xref ref-type="fig" rid="F13">38</xref><tp:nomenclature-citation-list><tp:nomenclature-citation><tp:taxon-name>Anthia cinctipennis</tp:taxon-name><comment> Lequien (1832:unpaginated).</comment></tp:nomenclature-citation><tp:nomenclature-citation><tp:taxon-name>Anthia hottentota</tp:taxon-name><comment> Olliff (1889:368-369), synonymized by Csiki (1929:378).</comment></tp:nomenclature-citation><tp:nomenclature-citation><tp:taxon-name>Anthia limbipennis</tp:taxon-name><comment> Chaudoir (1861:567), synonymized by Csiki (1929:378).</comment></tp:nomenclature-citation><tp:nomenclature-citation><tp:taxon-name>Anthia pachyoma</tp:taxon-name><comment> Chaudoir (1883:26), synonymized by Csiki (1929:378)</comment></tp:nomenclature-citation></tp:nomenclature-citation-list></tp:nomenclature><tp:treatment-sec sec-type="Type Locality"><title>Type Locality.</title><p>“Cap de Bonne-Espérance” (= Cape of Good Hope).</p></tp:treatment-sec><tp:treatment-sec sec-type="Type Depository"><title>Type Depository.</title><p><italic><tp:taxon-name>Anthia cinctipennis</tp:taxon-name></italic>, <italic><tp:taxon-name>Anthia limbipennis</tp:taxon-name></italic>, and <italic><tp:taxon-name>Anthia pachyoma</tp:taxon-name></italic>, Muséum National d’Histoire Naturelle, Paris; <italic><tp:taxon-name>Anthia hottentota</tp:taxon-name></italic>, Hope Department of Entomology, University Museum, Oxford University.</p></tp:treatment-sec><tp:treatment-sec sec-type="Diagnosis"><title>Diagnosis.</title><p>Easily separated from <italic><tp:taxon-name>Anthia thoracica</tp:taxon-name></italic> by the lack of large round or ovate setal patches on the pronotum, and easily separated from <italic><tp:taxon-name>Anthia maxillosa</tp:taxon-name></italic> by the presence of a band of white setae along the lateral margins of the elytra. Less easily separated from <italic><tp:taxon-name>Anthia circumscripta</tp:taxon-name></italic>, although unrubbed specimens of the latter species always have scattered white setae on the lateral flanges of the pronotum. Male genitalia of <italic><tp:taxon-name>Anthia circumscripta</tp:taxon-name></italic> and <italic><tp:taxon-name>Anthia cinctipennis</tp:taxon-name></italic> are also diagnostic, with the aedeagus slender in <italic><tp:taxon-name>Anthia cinctipennis</tp:taxon-name></italic> and stouter and more robust in <italic><tp:taxon-name>Anthia circumscripta</tp:taxon-name></italic> (<xref ref-type="fig" rid="F6">Figures 30</xref>, <xref ref-type="fig" rid="F5">21</xref>). Judging by the number of museum specimens examined, <italic><tp:taxon-name>Anthia cinctipennis</tp:taxon-name></italic> is also much more frequently encountered in RSA than <italic><tp:taxon-name>Anthia circumscripta</tp:taxon-name></italic>, which is known from relatively few specimens from RSA.</p></tp:treatment-sec><tp:treatment-sec sec-type="Description"><title>Description.</title><p>Body size massive, length of male 41.3–43.8 mm (exclusive of mandibles), length of female 43.5-48.8 mm. Integument black.</p><p><!--PageBreak-->Head elongate, prognathous. Mandibles sexually dimorphic and as described for <italic><tp:taxon-name>Anthia maxillosa</tp:taxon-name></italic> except that right mandible of the male has a broad tooth along inner margin. Length of right mandible in male 8.9-10.7 mm. Palpi as in <italic><tp:taxon-name>Anthia maxillosa</tp:taxon-name></italic>. Antennae as described for <italic><tp:taxon-name>Anthia thoracica</tp:taxon-name></italic>, including vestiture. Eyes, frons, and vertex as described for <italic><tp:taxon-name>Anthia thoracica</tp:taxon-name></italic>.</p><p>Pronotum as in <italic><tp:taxon-name>Anthia maxillosa</tp:taxon-name></italic>, no dorsal setae present. Basal flange of pronotum well-developed in males; apex of this flange oblique or slightly curved. Pronotal surface markedly shining, with scattered small round punctures. Scutellum as in <italic><tp:taxon-name>Anthia thoracica</tp:taxon-name></italic>. Elytra broad, ovate and somewhat more flattened than in other sympatric <italic><tp:taxon-name>Anthia</tp:taxon-name></italic> species. Elytral sculpture and vestiture as in <italic><tp:taxon-name>Anthia thoracica</tp:taxon-name></italic>. Femora, tibiae, and tarsi as in <italic><tp:taxon-name>Anthia maxillosa</tp:taxon-name></italic><!--PageBreak-->. Mesotibiae distinctly broadened at apex in both sexes, with a patch of short reddish setae on expanded portion.</p><p>Abdomen as in <italic><tp:taxon-name>Anthia maxillosa</tp:taxon-name></italic>. Abdominal sternum VII rounded but with a small shallow notch at tip in male, broadly rounded in female. Male aedeagus elongate, slender (<xref ref-type="fig" rid="F6">Figure 30</xref>).</p><fig id="F5" position="float" orientation="portrait"><label>Figures 18–27.</label><caption><p>Three adult males <bold>(18–20)</bold> and two adult females <bold>(21–22)</bold> of <italic><tp:taxon-name>Anthia cinctipennis</tp:taxon-name></italic> Lequien, showing variation in male mandible length, in the size of the pronotal flanges in males, and in body size in both sexes. <bold>18</bold> male, Cullinan, Gauteng Province, RSA, NMNH <bold>19</bold> male, Cradock, Eastern Cape Province, RSA, NMNH <bold>20</bold> male, Nauwkluft, Namibia, TMSA <bold>21</bold> female, Grahamstown, Eastern Cape Province, RSA, NMNH <bold>22</bold> female, Langjan Nature Reserve, Limpopo Province, RSA, TMSA. Three adult male <bold>(23–25)</bold> and two adult females <bold>(26–27)</bold> of <italic><tp:taxon-name>Anthia circumscripta</tp:taxon-name></italic> Klug, showing variation in male mandible length, in the size of the pronotal flanges in males, and in body size in both sexes. <bold>23</bold> male, Rehoboth, Namibia, TMSA <bold>24</bold>, male, Namib Desert, Namibia, TMSA <bold>25</bold> male, Zimbabwe, NMNH <bold>26</bold> Namib Desert, Namibia, TMSA <bold>27</bold> Ganab, Namibia, NMNH.</p></caption><graphic xmlns:xlink="http://www.w3.org/1999/xlink" xlink:href="ZooKeys-143-047-g005.jpg" position="float" orientation="portrait" xlink:type="simple"/></fig></tp:treatment-sec><tp:treatment-sec sec-type="Variation"><title>Variation.</title><p>Males exhibit considerable variation in the size and length of mandibles and in the size of the basal flange on the pronotum (<xref ref-type="fig" rid="F5">Figures 18-20</xref>). Females also exhibit some variability in overall body size (<xref ref-type="fig" rid="F5">Figure 21-22</xref>).</p></tp:treatment-sec><tp:treatment-sec sec-type="Adult activity patterns "><title>Adult activity patterns </title><p>Bimodal (<xref ref-type="fig" rid="F13">Figure 38</xref>), with an activity peak from September-January in central and northeastern RSA (Free State, Gauteng, Limpopo, and Mpumalanga Provinces) and another, smaller activity peak in July in the Kalahari Gemsbok Park and other areas in Northern Cape Province.</p></tp:treatment-sec><tp:treatment-sec sec-type="Material Examined"><title>Material Examined.</title><p>131 pinned adult specimens from the following localities: Republic of South Africa: Eastern Cape Province: Cradock, Graaff Reinet, Grahamstown, 14 miles E Middelburg. Free State Province: Bothaville, Reddersburg, Smithfield. Gauteng Province: Bronkhorstspruit, Cullinan, Johannesburg, Pretoria, Rhenosterpoort, Valhalla, Zoutpan Pta. KwaZulu-Natal Province: Elandskraal, “E. Zululand.” Limpopo Province: Dzombo Plots, Gravelotte, Grootdraai, Langjan Nature Reserve, Louis Trichardt, Messina, Nyandu Sandveld, Nylsvley, Penge, 20-26 km NE of Pietersburg, Pietersburg, Shilouvane, Warm Baths, Woodbush, Zoutpansberg. Mpumalanga Province: Barberton, Loskop, Lydenburg, Pilgrim’s Rest, Satara, Skukuza, Waterval, Waterval Pass. Northern Cape Province: Kimberley, Marydale, Richmond, 47 miles N <!--PageBreak-->of van Rhynsdorp, Kalahari Gemsbok Park: Farm Mara, 25 km S of Mata Mata, Mata Mata, Twee Rivieren. [Additional material was examined from Botswana, Mozambique, Tanzania, and Zimbabwe.]</p></tp:treatment-sec><tp:treatment-sec><!--Section generated to contain objects referenced in tp:taxon-treatment.--><fig id="F6" position="float" orientation="portrait"><label>Figures 28–31.</label><caption><p>Dorsal view of abdominal apex, with aedeagus extended <bold>28</bold> <italic><tp:taxon-name>Anthia thoracica</tp:taxon-name></italic> (Thunberg) <bold>29</bold> <italic><tp:taxon-name>Anthia maxillosa</tp:taxon-name></italic> (Fabricius) <bold>30</bold> <italic><tp:taxon-name>Anthia cinctipennis</tp:taxon-name></italic> Lequien <bold>31</bold> <italic><tp:taxon-name>Anthia circumscripta</tp:taxon-name></italic> Klug.</p></caption><graphic xmlns:xlink="http://www.w3.org/1999/xlink" xlink:href="ZooKeys-143-047-g006.jpg" position="float" orientation="portrait" xlink:type="simple"/></fig><fig id="F9" position="float" orientation="portrait"><label>Figure 34.</label><caption><p>Distribution map showing collecting localities of museum specimens of <italic><tp:taxon-name>Anthia cinctipennis</tp:taxon-name></italic> Lequien in the Republic of South Africa. Dark triangles indicate specimens that we personally examined; white triangles indicate literature records.</p></caption><graphic xmlns:xlink="http://www.w3.org/1999/xlink" xlink:href="ZooKeys-143-047-g009.jpg" position="float" orientation="portrait" xlink:type="simple"/></fig><fig id="F13" position="float" orientation="portrait"><label>Figure 38.</label><caption><p>Activity patterns of adults of <italic><tp:taxon-name>Anthia cinctipennis</tp:taxon-name></italic> Lequien in South Africa, based on museum specimen records and summed by month across all years. The vertical axis indicates numbers of specimens.</p></caption><graphic xmlns:xlink="http://www.w3.org/1999/xlink" xlink:href="ZooKeys-143-047-g013.jpg" position="float" orientation="portrait" xlink:type="simple"/></fig></tp:treatment-sec></tp:taxon-treatment>
