# Supplementary material for: The genus Anthia Weber in the Republic of South Africa, Identification, distribution, biogeography, and behavior (Coleoptera, Carabidae)
Source: Zookeys. 2011 Nov 1;(143):47–81. doi: 10.3897/zookeys.143.2075 (PMC3208533; doi:10.3897/zookeys.143.2075)
Supplement: XML Treatment for Anthia circumscripta [file zookeys.143.2075-treatment5.xml]

<!DOCTYPE tp:taxon-treatment
  PUBLIC "-//TaxonX//DTD Taxonomic Treatment Publishing DTD v0 20100105//EN" "tax-treatment-NSO.dtd">
<tp:taxon-treatment xmlns:tp="http://www.plazi.org/taxpub"><tp:treatment-meta><mixed-citation publication-type="journal"><person-group><name><surname>Mawdsley</surname><given-names>Jonathan R.</given-names></name><name><surname>Erwin</surname><given-names>Terry L.</given-names></name><name><surname>Sithole</surname><given-names>Hendrik</given-names></name><name><surname>Mawdsley</surname><given-names>James L.</given-names></name><name><surname>Mawdsley</surname><given-names>Alice S.</given-names></name></person-group><article-title>The genus 
                    <italic>Anthia</italic> Weber in the Republic of South Africa, Identification, distribution, biogeography, and behavior (Coleoptera, Carabidae)</article-title><source>Zookeys</source><day>1</day><month>11</month><year>2011</year><volume>2011</volume><issue>143</issue><fpage>47</fpage><lpage>81</lpage><pub-id pub-id-type="doi">10.3897/zookeys.143.2075</pub-id></mixed-citation></tp:treatment-meta><tp:nomenclature><tp:taxon-name>
                        <tp:taxon-name-part taxon-name-part-type="genus">Anthia</tp:taxon-name-part>
                        <tp:taxon-name-part taxon-name-part-type="species">circumscripta</tp:taxon-name-part>
                        <object-id xmlns:xlink="http://www.w3.org/1999/xlink" xlink:type="simple">http://species-id.net/wiki/Anthia_circumscripta</object-id>
                    </tp:taxon-name><tp:taxon-authority>Klug, 1853</tp:taxon-authority><xref ref-type="fig" rid="F6">Figures 23–27, 31</xref><xref ref-type="fig" rid="F10">35</xref><xref ref-type="fig" rid="F14">39</xref><tp:nomenclature-citation-list><tp:nomenclature-citation><tp:taxon-name>Anthia circumscripta</tp:taxon-name><comment> Klug (1853:245).</comment></tp:nomenclature-citation></tp:nomenclature-citation-list></tp:nomenclature><tp:treatment-sec sec-type="Type Locality"><title>Type Locality.</title><p>“Tette” (= Tete, Mozambique).</p></tp:treatment-sec><tp:treatment-sec sec-type="Type Depository"><title>Type Depository.</title><p><italic><tp:taxon-name>Anthia circumscripta</tp:taxon-name></italic>, Museum für Naturkunde, Humboldt-Universität, Berlin.</p></tp:treatment-sec><tp:treatment-sec sec-type="Diagnosis"><title>Diagnosis.</title><p>Unrubbed specimens have scattered areas of white setae on the lateral flanges of the pronotum, which is a diagnostic feature for this species. Rubbed specimens resemble <italic><tp:taxon-name>Anthia cinctipennis</tp:taxon-name></italic> but males can be separated by the structure of the male genitalia which are slender in <italic><tp:taxon-name>Anthia cinctipennis</tp:taxon-name></italic> and stouter and more robust in <italic><tp:taxon-name>Anthia circumscripta</tp:taxon-name></italic> (<xref ref-type="fig" rid="F6">Figures 30, 31</xref>). This species is known from relatively few specimens from RSA; however, it is represented in museum collections by large series from Botswana and Namibia, where it is evidently more frequently collected.</p></tp:treatment-sec><tp:treatment-sec sec-type="Description"><title>Description.</title><p>Body size massive, length of male 41.3-48.0 mm (exclusive of mandibles), length of female 42.6-50.4 mm.</p><p>Head elongate, prognathous. Mandibles larger in males than in females. Length of right mandible in male 7.4-8.6 mm. Palpi as in <italic><tp:taxon-name>Anthia maxillosa</tp:taxon-name></italic>. Antennae, eyes, frons, and vertex as in <italic><tp:taxon-name>Anthia thoracica</tp:taxon-name></italic>.</p><p>Pronotum cordiform, shape as in <italic><tp:taxon-name>Anthia cinctipennis</tp:taxon-name></italic> except that the basal flanges in male are often much smaller; apical margin of flanges transverse, with distinct emargination at apex of both flanges. Lateral flanges of pronotum with a more-or-less distinct patch of scattered short white reclinate setae. Pronotal surface sculpture smooth and shining, markedly punctate with large round punctures. Scutellum as in <italic><tp:taxon-name>Anthia thoracica</tp:taxon-name></italic>. Elytra elliptical-oval, convex medially. Vestiture as in <italic><tp:taxon-name>Anthia thoracica</tp:taxon-name></italic>. Each elytron with 8 distinct longitudinal striate interneurs, which may be feebly to somewhat markedly impressed; each interneur with a row of small round punctures, remainder of surface with scattered small round punctures. Legs as in <italic><tp:taxon-name>Anthia maxillosa</tp:taxon-name></italic>, mesotibiae modified in both sexes as described for <italic><tp:taxon-name>Anthia cinctipennis</tp:taxon-name></italic>.</p><p>Abdomen as in <italic><tp:taxon-name>Anthia thoracica</tp:taxon-name></italic>. Male aedeagus stout, robust (<xref ref-type="fig" rid="F6">Figure 31</xref>).</p><fig id="F6" position="float" orientation="portrait"><label>Figures 28–31.</label><caption><p>Dorsal view of abdominal apex, with aedeagus extended <bold>28</bold> <italic><tp:taxon-name>Anthia thoracica</tp:taxon-name></italic> (Thunberg) <bold>29</bold> <italic><tp:taxon-name>Anthia maxillosa</tp:taxon-name></italic> (Fabricius) <bold>30</bold> <italic><tp:taxon-name>Anthia cinctipennis</tp:taxon-name></italic> Lequien <bold>31</bold> <italic><tp:taxon-name>Anthia circumscripta</tp:taxon-name></italic> Klug.</p></caption><graphic xmlns:xlink="http://www.w3.org/1999/xlink" xlink:href="ZooKeys-143-047-g006.jpg" position="float" orientation="portrait" xlink:type="simple"/></fig></tp:treatment-sec><tp:treatment-sec sec-type="Variation"><title>Variation.</title><p>Males exhibit considerable variation in the size and length of mandibles and in the size of the basal flange on the pronotum (<xref ref-type="fig" rid="F5">Figures 23-25</xref>). Females also exhibit some variability in overall body size (<xref ref-type="fig" rid="F5">Figures 26-27</xref>).</p></tp:treatment-sec><tp:treatment-sec sec-type="Adult activity patterns"><title>Adult activity patterns.</title><p>Distinctly bimodal (<xref ref-type="fig" rid="F14">Figure 39</xref>), with populations from the Namib and Kalahari deserts having a July activity peak while populations from eastern Botswana, Zimbabwe and the few RSA records have an activity peak in <!--PageBreak-->November-March. <xref ref-type="fig" rid="F14">Figure 39</xref> shows records from throughout southern Africa, since only a very few specimens from RSA were available for study.</p></tp:treatment-sec><tp:treatment-sec sec-type="Material Examined"><title>Material Examined.</title><p>2 pinned adult specimens from the following localities: Republic of South Africa: Free State Province: Golden Gate. KwaZulu-Natal Province: Maritzburg. [Additional material was examined from Botswana, Kenya, Namibia, Tanzania, Zambia, and Zimbabwe].</p></tp:treatment-sec><tp:treatment-sec><!--Section generated to contain objects referenced in tp:taxon-treatment.--><fig id="F10" position="float" orientation="portrait"><label>Figure 35.</label><caption><p>Distribution map showing collecting localities of museum specimens of <italic><tp:taxon-name>Anthia circumscripta</tp:taxon-name></italic> Klug in the Republic of South Africa. Dark squares indicate specimens that we personally examined; white squares indicate literature records.</p></caption><graphic xmlns:xlink="http://www.w3.org/1999/xlink" xlink:href="ZooKeys-143-047-g010.jpg" position="float" orientation="portrait" xlink:type="simple"/></fig><fig id="F14" position="float" orientation="portrait"><label>Figure 39.</label><caption><p>Activity patterns of adults of <italic><tp:taxon-name>Anthia circumscripta</tp:taxon-name></italic> Klug in South Africa, based on museum specimen records and summed by month across all years. The vertical axis indicates numbers of specimens.</p></caption><graphic xmlns:xlink="http://www.w3.org/1999/xlink" xlink:href="ZooKeys-143-047-g014.jpg" position="float" orientation="portrait" xlink:type="simple"/></fig><fig id="F5" position="float" orientation="portrait"><label>Figures 18–27.</label><caption><p>Three adult males <bold>(18–20)</bold> and two adult females <bold>(21–22)</bold> of <italic><tp:taxon-name>Anthia cinctipennis</tp:taxon-name></italic> Lequien, showing variation in male mandible length, in the size of the pronotal flanges in males, and in body size in both sexes. <bold>18</bold> male, Cullinan, Gauteng Province, RSA, NMNH <bold>19</bold> male, Cradock, Eastern Cape Province, RSA, NMNH <bold>20</bold> male, Nauwkluft, Namibia, TMSA <bold>21</bold> female, Grahamstown, Eastern Cape Province, RSA, NMNH <bold>22</bold> female, Langjan Nature Reserve, Limpopo Province, RSA, TMSA. Three adult male <bold>(23–25)</bold> and two adult females <bold>(26–27)</bold> of <italic><tp:taxon-name>Anthia circumscripta</tp:taxon-name></italic> Klug, showing variation in male mandible length, in the size of the pronotal flanges in males, and in body size in both sexes. <bold>23</bold> male, Rehoboth, Namibia, TMSA <bold>24</bold>, male, Namib Desert, Namibia, TMSA <bold>25</bold> male, Zimbabwe, NMNH <bold>26</bold> Namib Desert, Namibia, TMSA <bold>27</bold> Ganab, Namibia, NMNH.</p></caption><graphic xmlns:xlink="http://www.w3.org/1999/xlink" xlink:href="ZooKeys-143-047-g005.jpg" position="float" orientation="portrait" xlink:type="simple"/></fig></tp:treatment-sec></tp:taxon-treatment>
